# Supplementary material for: Landscape determinants of density of blacklegged ticks, vectors of Lyme disease, at the northern edge of their distribution in Canada
Source: Sci Rep. 2019 Nov 13;9:16652. doi: 10.1038/s41598-019-50858-x (PMC6853933; doi:10.1038/s41598-019-50858-x)
Supplement: Supplementary file 1 — Supplementary Table S1 [file 41598_2019_50858_MOESM1_ESM.xlsx]

## Sheet: Sheet1
Supplementary Table S1
Manuscript title:	Landscape determinants of density of blacklegged ticks, vectors of Lyme disease, at the northern edge of their distribution in Canada
Authors:	Benoit Talbot, Andreea Slatculescu, Charles R. Thickstun, Jules K. Koffi, Patrick A. Leighton, Roman McKay and Manisha A. Kulkarni
Site ID	Year	Season	Sampling effort	Adult	Nymph	Larva	Total number	Total density	Infected adult	Infected nymph	Total infected	Number tested	Percent infected	Latitude	Longitude
O1	2017	Spring	3.75	0	0	0	0	0	0	0	0	0	N/A	45.367	-75.797
O2	2017	Spring	3.35	0	1	0	1	0.3	0	0	0	1	0	45.06	-75.671
O3	2017	Spring	3	0	0	0	0	0	0	0	0	0	N/A	45.422	-75.665
O4	2017	Spring	4.7	0	0	0	0	0	0	0	0	0	N/A	45.246	-75.708
O5	2017	Spring	3.6	0	0	0	0	0	0	0	0	0	N/A	45.392	-75.704
O6	2017	Spring	3.8	1	0	0	1	0.26	0	0	0	1	0	45.453	-75.536
O7	2017	Spring	4.35	6	2	0	8	1.84	3	1	4	8	0.5	45.315	-75.863
O8	2017	Spring	4	0	0	0	0	0	0	0	0	0	N/A	45.362	-75.619
O9	2017	Spring	3.11	3	2	0	5	1.61	0	0	0	5	0	45.346	-75.946
O10	2017	Spring	4.05	4	4	0	8	1.98	0	0	0	8	0	45.459	-76.271
O11	2017	Spring	4.7	6	3	0	9	1.91	5	0	5	9	0.56	45.294	-75.834
O12	2017	Spring	2.75	0	0	0	0	0	0	0	0	0	N/A	45.505	-75.492
O13	2017	Spring	3.7	9	36	1	46	12.43	3	12	15	45	0.33	44.768	-76.254
O14	2017	Spring	2.15	0	0	0	0	0	0	0	0	0	N/A	45.422	-75.611
O15	2017	Spring	3.95	0	0	0	0	0	0	0	0	0	N/A	45.36	-75.536
O16	2017	Spring	2.65	0	0	0	0	0	0	0	0	0	N/A	45.44	-75.953
O17	2017	Spring	2.45	0	0	0	0	0	0	0	0	0	N/A	45.397	-75.691
O18	2017	Spring	2.7	0	0	0	0	0	0	0	0	0	N/A	45.398	-75.719
O1	2017	Fall	4.6	15	0	0	15	3.26	2	0	2	15	0.13	45.367	-75.797
O2	2017	Fall	3.5	0	0	0	0	0	0	0	0	0	N/A	45.06	-75.671
O3	2017	Fall	3	0	0	0	0	0	0	0	0	0	N/A	45.422	-75.665
O4	2017	Fall	6.57	1	0	0	1	0.15	0	0	0	1	0	45.246	-75.708
O5	2017	Fall	3.35	0	0	0	0	0.3	0	0	0	0	N/A	45.392	-75.704
O6	2017	Fall	3.85	0	0	0	0	0	0	0	0	0	N/A	45.453	-75.536
O7	2017	Fall	3.6	4	4	1	9	3.06	3	0	3	8	0.38	45.315	-75.863
O8	2017	Fall	4.25	0	2	3	5	1.18	0	0	0	2	0	45.362	-75.618
O9	2017	Fall	4.13	20	0	0	20	4.84	8	0	8	20	0.4	45.346	-75.946
O10	2017	Fall	4.45	21	0	0	21	4.72	10	0	10	21	0.48	45.459	-76.271
O11	2017	Fall	8.53	5	8	4	17	1.99	2	0	2	13	0.15	45.294	-75.834
O12	2017	Fall	2.58	12	0	0	12	4.65	1	0	1	12	0.08	45.505	-75.492
O13	2017	Fall	4	11	0	1	12	4	8	0	8	11	0.73	44.768	-76.254
O14	2017	Fall	1.65	0	0	0	0	0	0	0	0	0	N/A	45.422	-75.611
O15	2017	Fall	2.3	0	0	0	0	0	0	0	0	0	N/A	45.36	-75.536
O16	2017	Fall	3	8	0	11	19	6.33	4	0	4	8	0.5	45.44	-75.953
O17	2017	Fall	1.8	0	0	0	0	0	0	0	0	0	N/A	45.397	-75.691
O18	2017	Fall	1.65	0	0	0	0	0	0	0	0	0	N/A	45.398	-75.719
O19	2017	Fall	4	6	0	0	6	1.5	3	0	3	6	0.5	45.354	-75.856
O20	2017	Fall	4	46	0	0	46	11.5	20	0	20	46	0.43	45.363	-75.88
O21	2017	Fall	1.16	15	0	0	15	12.93	2	0	2	15	0.13	45.463	-75.626
O22	2017	Fall	1	0	0	0	0	0	0	0	0	0	N/A	45.447	-75.615
O23	2017	Fall	1.5	18	0	0	18	12	1	0	1	18	0.06	45.358	-76.056
O24	2017	Fall	2	3	0	0	3	1.5	0	0	0	3	0	45.257	-75.566
O1	2018	Spring	3	0	0	0	0	0	0	0	0	0	N/A	45.371	-75.793
O3	2018	Spring	3	0	0	0	0	0	0	0	0	0	N/A	45.421	-75.665
O4	2018	Spring	3	0	0	0	0	0	0	0	0	0	N/A	45.248	-75.708
O5	2018	Spring	3	0	0	0	0	0	0	0	0	0	N/A	45.392	-75.704
O6	2018	Spring	3	0	0	0	0	0	0	0	0	0	N/A	45.453	-75.536
O7	2018	Spring	3	7	0	0	7	2.67	1	0	1	7	0.14	45.315	-75.864
O8	2018	Spring	3	0	0	0	0	0	0	0	0	0	N/A	45.361	-75.619
O9	2018	Spring	3	26	0	0	26	8.67	6	0	6	26	0.23	45.345	-75.946
O11	2018	Spring	3	11	1	1	13	4.33	1	0	1	12	0.08	45.294	-75.834
O14	2018	Spring	2	0	0	0	0	0	0	0	0	0	N/A	45.422	-75.611
O15	2018	Spring	3	8	0	0	8	2.67	1	0	1	8	0.13	45.36	-75.537
O16	2018	Spring	3	10	0	0	10	3.33	2	0	2	10	0.2	45.441	-75.953
O17	2018	Spring	1.5	0	0	0	0	0	0	0	0	0	N/A	45.397	-75.691
O18	2018	Spring	3	0	0	0	0	0	0	0	0	0	N/A	45.398	-75.719
O19	2018	Spring	3	0	0	0	0	0.33	0	0	0	0	N/A	45.353	-75.857
O20	2018	Spring	3	35	7	0	42	14	16	1	17	42	0.4	45.363	-75.88
O21	2018	Spring	3	2	0	0	2	0.67	0	0	0	2	0	45.462	-75.626
O22	2018	Spring	3	2	0	0	2	0.67	0	0	0	2	0	45.373	-75.695
O23	2018	Spring	3	12	7	0	19	6.33	6	0	6	19	0.32	45.351	-75.998
O24	2018	Spring	3	0	0	0	0	0	0	0	0	0	N/A	45.258	-75.565
O25	2018	Spring	3	0	0	0	0	0	0	0	0	0	N/A	45.448	-75.688
O26	2018	Spring	3	9	4	0	13	4.67	2	1	3	13	0.23	45.397	-75.521
O1	2018	Fall	3	0	0	0	0	0	0	0	0	0	N/A	45.371	-75.793
O3	2018	Fall	3	0	0	0	0	0	0	0	0	0	N/A	45.421	-75.665
O4	2018	Fall	3	1	0	0	1	0.33	0	0	0	1	0	45.248	-75.708
O5	2018	Fall	3	0	0	0	0	0	0	0	0	0	N/A	45.392	-75.704
O6	2018	Fall	3	0	0	0	0	0	0	0	0	0	N/A	45.453	-75.536
O7	2018	Fall	3	15	1	0	16	5.67	4	0	4	16	0.25	45.315	-75.864
O8	2018	Fall	3	0	0	0	0	0	0	0	0	0	N/A	45.361	-75.619
O9	2018	Fall	3	12	0	0	12	4	7	0	7	12	0.58	45.345	-75.946
O11	2018	Fall	3	5	1	0	6	2	3	0	3	6	0.5	45.294	-75.834
O14	2018	Fall	1.5	0	0	0	0	0	0	0	0	0	N/A	45.422	-75.611
O15	2018	Fall	3	0	0	0	0	0	0	0	0	0	N/A	45.36	-75.537
O16	2018	Fall	3	9	0	0	9	3.33	5	0	5	9	0.56	45.441	-75.953
O17	2018	Fall	1.5	0	0	0	0	0	0	0	0	0	N/A	45.397	-75.691
O18	2018	Fall	1.5	0	0	0	0	0	0	0	0	0	N/A	45.398	-75.719
O19	2018	Fall	3	1	0	0	1	0.33	0	0	0	1	0	45.353	-75.857
O20	2018	Fall	3	56	0	0	56	18.67	25	0	25	56	0.45	45.363	-75.88
O21	2018	Fall	3	2	0	0	2	0.67	0	0	0	2	0	45.462	-75.626
O22	2018	Fall	3	0	0	0	0	0	0	0	0	0	N/A	45.373	-75.695
O23	2018	Fall	3	20	0	0	20	6.67	9	0	9	20	0.45	45.351	-75.998
O24	2018	Fall	3	1	0	0	1	0.33	0	0	0	1	0	45.258	-75.565
O25	2018	Fall	3	0	0	0	0	0	0	0	0	0	N/A	45.448	-75.688
O26	2018	Fall	3	1	0	0	1	0.33	0	0	0	1	0	45.397	-75.521
O27	2018	Fall	1.5	0	0	0	0	0	0	0	0	0	N/A	45.387	-75.687
O28	2018	Fall	1.5	0	0	0	0	0	0	0	0	0	N/A	45.425	-75.67
O29	2018	Fall	3	8	0	0	8	2.67	5	0	5	8	0.63	45.321	-75.7
O30	2018	Fall	1.5	0	0	0	0	0	0	0	0	0	N/A	45.403	-75.758
G1	2018	Fall	3	2	0	0	2	0.67	0	0	0	2	0	45.489	-75.627
G2	2018	Fall	3	2	0	0	2	0.67	1	0	1	2	0.5	45.604	-75.129
G3	2018	Fall	3	0	0	0	0	0	0	0	0	0	N/A	45.419	-75.836
